# Supplementary material for: DCAF13 is essential for mouse uterine function and fertility
Source: Cell Death Discov. 2025 Aug 1;11:359. doi: 10.1038/s41420-025-02583-w (PMC12316921; doi:10.1038/s41420-025-02583-w)
Supplement: Supplementary file 3 — WB Raw data [file 41420_2025_2583_MOESM3_ESM.zip]

Archive with 216 entries (173 files):
- Figure S3 Panel B/
- Figure S3 Panel B/actin 2022.04.14_11.37.10_Ch/
- Figure S3 Panel B/actin 2022.04.14_11.37.10_Ch/actin 2022.04.14_11.37.10_Ch+Marker.jpg
- Figure S3 Panel B/actin 2022.04.14_11.37.10_Ch/actin 2022.04.14_11.37.10_Ch-Marker.jpg
- Figure S3 Panel B/actin 2022.04.14_11.37.10_Ch/actin 2022.04.14_11.37.10_Ch-Marker.tif
- Figure S3 Panel B/actin 2022.04.14_11.37.10_Ch/actin 2022.04.14_11.37.10_Ch.tif
- Figure S3 Panel B/actin 2022.04.14_11.38.17_Ch/
- Figure S3 Panel B/actin 2022.04.14_11.38.17_Ch/actin 2022.04.14_11.38.17_Ch+Marker.jpg
- Figure S3 Panel B/actin 2022.04.14_11.38.17_Ch/actin 2022.04.14_11.38.17_Ch-Marker.jpg
- Figure S3 Panel B/actin 2022.04.14_11.38.17_Ch/actin 2022.04.14_11.38.17_Ch-Marker.tif
- Figure S3 Panel B/actin 2022.04.14_11.38.17_Ch/actin 2022.04.14_11.38.17_Ch.tif
- Figure S3 Panel B/actin 2022.04.14_11.39.23_Ch/
- Figure S3 Panel B/actin 2022.04.14_11.39.23_Ch/actin 2022.04.14_11.39.23_Ch+Marker.jpg
- Figure S3 Panel B/actin 2022.04.14_11.39.23_Ch/actin 2022.04.14_11.39.23_Ch-Marker.jpg
- Figure S3 Panel B/actin 2022.04.14_11.39.23_Ch/actin 2022.04.14_11.39.23_Ch-Marker.tif
- Figure S3 Panel B/actin 2022.04.14_11.39.23_Ch/actin 2022.04.14_11.39.23_Ch.tif
- Figure S3 Panel B/dcaf13 2022.04.14_11.41.02_Ch/
- Figure S3 Panel B/dcaf13 2022.04.14_11.41.02_Ch/dcaf13 2022.04.14_11.41.02_Ch+Marker.jpg
- Figure S3 Panel B/dcaf13 2022.04.14_11.41.02_Ch/dcaf13 2022.04.14_11.41.02_Ch-Marker.jpg
- Figure S3 Panel B/dcaf13 2022.04.14_11.41.02_Ch/dcaf13 2022.04.14_11.41.02_Ch-Marker.tif
- Figure S3 Panel B/dcaf13 2022.04.14_11.41.02_Ch/dcaf13 2022.04.14_11.41.02_Ch.tif
- Figure S3 Panel B/dcaf13 2022.04.14_11.42.08_Ch/
- Figure S3 Panel B/dcaf13 2022.04.14_11.42.08_Ch/dcaf13 2022.04.14_11.42.08_Ch+Marker.jpg
- Figure S3 Panel B/dcaf13 2022.04.14_11.42.08_Ch/dcaf13 2022.04.14_11.42.08_Ch-Marker.jpg
- Figure S3 Panel B/dcaf13 2022.04.14_11.42.08_Ch/dcaf13 2022.04.14_11.42.08_Ch-Marker.tif
- Figure S3 Panel B/dcaf13 2022.04.14_11.42.08_Ch/dcaf13 2022.04.14_11.42.08_Ch.tif
- Figure S3 Panel B/h3 2022.04.14_11.58.40_Ch/
- Figure S3 Panel B/h3 2022.04.14_11.58.40_Ch/h3 2022.04.14_11.58.40_Ch+Marker.jpg
- Figure S3 Panel B/h3 2022.04.14_11.58.40_Ch/h3 2022.04.14_11.58.40_Ch-Marker.jpg
- Figure S3 Panel B/h3 2022.04.14_11.58.40_Ch/h3 2022.04.14_11.58.40_Ch-Marker.tif
- Figure S3 Panel B/h3 2022.04.14_11.58.40_Ch/h3 2022.04.14_11.58.40_Ch.tif
- Figure S3 Panel B/h3 2022.04.14_12.01.36_Ch/
- Figure S3 Panel B/h3 2022.04.14_12.01.36_Ch/h3 2022.04.14_12.01.36_Ch+Marker.jpg
- Figure S3 Panel B/h3 2022.04.14_12.01.36_Ch/h3 2022.04.14_12.01.36_Ch-Marker.jpg
- Figure S3 Panel B/h3 2022.04.14_12.01.36_Ch/h3 2022.04.14_12.01.36_Ch-Marker.tif
- Figure S3 Panel B/h3 2022.04.14_12.01.36_Ch/h3 2022.04.14_12.01.36_Ch.tif
- Figure S3 Panel B/h3 2022.04.14_12.03.13_Ch/
- Figure S3 Panel B/h3 2022.04.14_12.03.13_Ch/h3 2022.04.14_12.03.13_Ch+Marker.jpg
- Figure S3 Panel B/h3 2022.04.14_12.03.13_Ch/h3 2022.04.14_12.03.13_Ch-Marker.jpg
- Figure S3 Panel B/h3 2022.04.14_12.03.13_Ch/h3 2022.04.14_12.03.13_Ch-Marker.tif
- Figure S3 Panel B/h3 2022.04.14_12.03.13_Ch/h3 2022.04.14_12.03.13_Ch.tif
- Figure 6 Panel B/
- Figure 6 Panel B/DCAF13/
- Figure 6 Panel B/DCAF13/dcaf131.Tif
- Figure 6 Panel B/DCAF13/dcaf131m.Tif
- Figure 6 Panel B/DCAF13/dcaf132.Tif
- Figure 6 Panel B/DCAF13/dcaf132m.Tif
- Figure 6 Panel B/DCAF13/dcaf133.Tif
- Figure 6 Panel B/DCAF13/dcaf133m.Tif
- Figure 6 Panel B/DCAF13/dcaf13m.Tif
- Figure 6 Panel B/SUV39H2/
- Figure 6 Panel B/SUV39H2/SUV39H2_1.Tif
- Figure 6 Panel B/SUV39H2/SUV39H2_1m.Tif
- Figure 6 Panel B/SUV39H2/SUV39H2_2.Tif
- Figure 6 Panel B/SUV39H2/SUV39H2_2m.Tif
- Figure 6 Panel B/SUV39H2/SUV39H2_m.Tif
- Figure 6 Panel B/Left is Panel B H3/
- Figure 6 Panel B/Left is Panel B H3/h3_1.Tif
- Figure 6 Panel B/Left is Panel B H3/h3_2.Tif
- Figure 6 Panel B/Left is Panel B H3/h3_3.Tif
- Figure 6 Panel B/Left is Panel B H3/h3_4.Tif
- Figure 6 Panel B/Left is Panel B H3/h3_5.Tif
- Figure 6 Panel B/Left is Panel B H3/h3_marker.Tif
- Figure 6 Panel B/Left is Panel B H3/h3_marker1.Tif
- Figure 6 Panel B/Left is Panel B H3/h3_marker2.Tif
- Figure 6 Panel B/Left is Panel B H3/h3_marker3.Tif
- Figure 6 Panel B/Left is Panel B H3/h3_marker4.Tif
- Figure 6 Panel B/Left is Panel B H3/h3_marker5.Tif
- Figure 6 Panel D/
- Figure 6 Panel D/Dcaf13 he 2022.04.03_11.05.33_Ch/
- Figure 6 Panel D/Dcaf13 he 2022.04.03_11.05.33_Ch/Dcaf13 he 2022.04.03_11.05.33_Ch+Marker.jpg
- Figure 6 Panel D/Dcaf13 he 2022.04.03_11.05.33_Ch/Dcaf13 he 2022.04.03_11.05.33_Ch-Marker.jpg
- Figure 6 Panel D/Dcaf13 he 2022.04.03_11.05.33_Ch/Dcaf13 he 2022.04.03_11.05.33_Ch-Marker.tif
- Figure 6 Panel D/Dcaf13 he 2022.04.03_11.05.33_Ch/Dcaf13 he 2022.04.03_11.05.33_Ch.tif
- Figure 6 Panel D/Dcaf13 he 2022.04.03_11.07.39_Ch/
- Figure 6 Panel D/Dcaf13 he 2022.04.03_11.07.39_Ch/Dcaf13 he 2022.04.03_11.07.39_Ch+Marker.jpg
- Figure 6 Panel D/Dcaf13 he 2022.04.03_11.07.39_Ch/Dcaf13 he 2022.04.03_11.07.39_Ch-Marker.jpg
- Figure 6 Panel D/Dcaf13 he 2022.04.03_11.07.39_Ch/Dcaf13 he 2022.04.03_11.07.39_Ch-Marker.tif
- Figure 6 Panel D/Dcaf13 he 2022.04.03_11.07.39_Ch/Dcaf13 he 2022.04.03_11.07.39_Ch.tif
- Figure 6 Panel D/Dcaf13 he 2022.04.03_11.10.44_Ch/
- Figure 6 Panel D/Dcaf13 he 2022.04.03_11.10.44_Ch/Dcaf13 he 2022.04.03_11.10.44_Ch+Marker.jpg
- Figure 6 Panel D/Dcaf13 he 2022.04.03_11.10.44_Ch/Dcaf13 he 2022.04.03_11.10.44_Ch-Marker.jpg
- Figure 6 Panel D/Dcaf13 he 2022.04.03_11.10.44_Ch/Dcaf13 he 2022.04.03_11.10.44_Ch-Marker.tif
- Figure 6 Panel D/Dcaf13 he 2022.04.03_11.10.44_Ch/Dcaf13 he 2022.04.03_11.10.44_Ch.tif
- Figure 6 Panel D/Dcaf13 he 2022.04.03_11.11.52_Ch/
- Figure 6 Panel D/Dcaf13 he 2022.04.03_11.11.52_Ch/Dcaf13 he 2022.04.03_11.11.52_Ch+Marker.jpg
- Figure 6 Panel D/Dcaf13 he 2022.04.03_11.11.52_Ch/Dcaf13 he 2022.04.03_11.11.52_Ch-Marker.jpg
- Figure 6 Panel D/Dcaf13 he 2022.04.03_11.11.52_Ch/Dcaf13 he 2022.04.03_11.11.52_Ch-Marker.tif
- Figure 6 Panel D/Dcaf13 he 2022.04.03_11.11.52_Ch/Dcaf13 he 2022.04.03_11.11.52_Ch.tif
- Figure 6 Panel D/Dcaf13 he 2022.04.03_11.12.49_Ch/
- Figure 6 Panel D/Dcaf13 he 2022.04.03_11.12.49_Ch/Dcaf13 he 2022.04.03_11.12.49_Ch+Marker.jpg
- Figure 6 Panel D/Dcaf13 he 2022.04.03_11.12.49_Ch/Dcaf13 he 2022.04.03_11.12.49_Ch-Marker.jpg
- Figure 6 Panel D/Dcaf13 he 2022.04.03_11.12.49_Ch/Dcaf13 he 2022.04.03_11.12.49_Ch-Marker.tif
- Figure 6 Panel D/Dcaf13 he 2022.04.03_11.12.49_Ch/Dcaf13 he 2022.04.03_11.12.49_Ch.tif
- Figure 6 Panel D/suv39h2 he 2022.04.03_11.14.50_Ch/
- Figure 6 Panel D/suv39h2 he 2022.04.03_11.14.50_Ch/suv39h2 he 2022.04.03_11.14.50_Ch+Marker.jpg
- Figure 6 Panel D/suv39h2 he 2022.04.03_11.14.50_Ch/suv39h2 he 2022.04.03_11.14.50_Ch-Marker.jpg
- Figure 6 Panel D/suv39h2 he 2022.04.03_11.14.50_Ch/suv39h2 he 2022.04.03_11.14.50_Ch-Marker.tif
- Figure 6 Panel D/suv39h2 he 2022.04.03_11.14.50_Ch/suv39h2 he 2022.04.03_11.14.50_Ch.tif
- Figure 6 Panel D/suv39h2 he 2022.04.03_11.16.01_Ch/
- Figure 6 Panel D/suv39h2 he 2022.04.03_11.16.01_Ch/suv39h2 he 2022.04.03_11.16.01_Ch+Marker.jpg
- Figure 6 Panel D/suv39h2 he 2022.04.03_11.16.01_Ch/suv39h2 he 2022.04.03_11.16.01_Ch-Marker.jpg
- Figure 6 Panel D/suv39h2 he 2022.04.03_11.16.01_Ch/suv39h2 he 2022.04.03_11.16.01_Ch-Marker.tif
- Figure 6 Panel D/suv39h2 he 2022.04.03_11.16.01_Ch/suv39h2 he 2022.04.03_11.16.01_Ch.tif
- Figure 6 Panel D/suv39h2 he 2022.04.03_11.19.31_Ch/
- Figure 6 Panel D/suv39h2 he 2022.04.03_11.19.31_Ch/suv39h2 he 2022.04.03_11.19.31_Ch+Marker.jpg
- Figure 6 Panel D/suv39h2 he 2022.04.03_11.19.31_Ch/suv39h2 he 2022.04.03_11.19.31_Ch-Marker.jpg
- Figure 6 Panel D/suv39h2 he 2022.04.03_11.19.31_Ch/suv39h2 he 2022.04.03_11.19.31_Ch-Marker.tif
- Figure 6 Panel D/suv39h2 he 2022.04.03_11.19.31_Ch/suv39h2 he 2022.04.03_11.19.31_Ch.tif
- Figure 6 Panel D/suv39h2 he 2022.04.03_11.20.52_Ch/
- Figure 6 Panel D/suv39h2 he 2022.04.03_11.20.52_Ch/suv39h2 he 2022.04.03_11.20.52_Ch+Marker.jpg
- Figure 6 Panel D/suv39h2 he 2022.04.03_11.20.52_Ch/suv39h2 he 2022.04.03_11.20.52_Ch-Marker.jpg
- Figure 6 Panel D/suv39h2 he 2022.04.03_11.20.52_Ch/suv39h2 he 2022.04.03_11.20.52_Ch-Marker.tif
- Figure 6 Panel D/suv39h2 he 2022.04.03_11.20.52_Ch/suv39h2 he 2022.04.03_11.20.52_Ch.tif
- Figure 6 Panel D/suv39h2 he 2022.04.03_11.21.55_Ch/
- Figure 6 Panel D/suv39h2 he 2022.04.03_11.21.55_Ch/suv39h2 he 2022.04.03_11.21.55_Ch+Marker.jpg
- Figure 6 Panel D/suv39h2 he 2022.04.03_11.21.55_Ch/suv39h2 he 2022.04.03_11.21.55_Ch-Marker.jpg
- Figure 6 Panel D/suv39h2 he 2022.04.03_11.21.55_Ch/suv39h2 he 2022.04.03_11.21.55_Ch-Marker.tif
- Figure 6 Panel D/suv39h2 he 2022.04.03_11.21.55_Ch/suv39h2 he 2022.04.03_11.21.55_Ch.tif
- Figure 6 Panel D/suv39h2 ip 2022.04.03_11.24.01_Ch/
- Figure 6 Panel D/suv39h2 ip 2022.04.03_11.24.01_Ch/suv39h2 ip 2022.04.03_11.24.01_Ch+Marker.jpg
- Figure 6 Panel D/suv39h2 ip 2022.04.03_11.24.01_Ch/suv39h2 ip 2022.04.03_11.24.01_Ch-Marker.jpg
- Figure 6 Panel D/suv39h2 ip 2022.04.03_11.24.01_Ch/suv39h2 ip 2022.04.03_11.24.01_Ch-Marker.tif
- Figure 6 Panel D/suv39h2 ip 2022.04.03_11.24.01_Ch/suv39h2 ip 2022.04.03_11.24.01_Ch.tif
- Figure 6 Panel D/suv39h2 ip 2022.04.03_11.26.14_Ch/
- Figure 6 Panel D/suv39h2 ip 2022.04.03_11.26.14_Ch/suv39h2 ip 2022.04.03_11.26.14_Ch+Marker.jpg
- Figure 6 Panel D/suv39h2 ip 2022.04.03_11.26.14_Ch/suv39h2 ip 2022.04.03_11.26.14_Ch-Marker.jpg
- Figure 6 Panel D/suv39h2 ip 2022.04.03_11.26.14_Ch/suv39h2 ip 2022.04.03_11.26.14_Ch-Marker.tif
- Figure 6 Panel D/suv39h2 ip 2022.04.03_11.26.14_Ch/suv39h2 ip 2022.04.03_11.26.14_Ch.tif
- Figure 6 Panel D/suv39h2 ip 2022.04.03_11.27.20_Ch/
- Figure 6 Panel D/suv39h2 ip 2022.04.03_11.27.20_Ch/suv39h2 ip 2022.04.03_11.27.20_Ch+Marker.jpg
- Figure 6 Panel D/suv39h2 ip 2022.04.03_11.27.20_Ch/suv39h2 ip 2022.04.03_11.27.20_Ch-Marker.jpg
- Figure 6 Panel D/suv39h2 ip 2022.04.03_11.27.20_Ch/suv39h2 ip 2022.04.03_11.27.20_Ch-Marker.tif
- Figure 6 Panel D/suv39h2 ip 2022.04.03_11.27.20_Ch/suv39h2 ip 2022.04.03_11.27.20_Ch.tif
- Figure 6 Panel D/suv39h2 ip 2022.04.03_11.29.23_Ch/
- Figure 6 Panel D/suv39h2 ip 2022.04.03_11.29.23_Ch/suv39h2 ip 2022.04.03_11.29.23_Ch+Marker.jpg
- Figure 6 Panel D/suv39h2 ip 2022.04.03_11.29.23_Ch/suv39h2 ip 2022.04.03_11.29.23_Ch-Marker.jpg
- Figure 6 Panel D/suv39h2 ip 2022.04.03_11.29.23_Ch/suv39h2 ip 2022.04.03_11.29.23_Ch-Marker.tif
- Figure 6 Panel D/suv39h2 ip 2022.04.03_11.29.23_Ch/suv39h2 ip 2022.04.03_11.29.23_Ch.tif
- Figure 6 Panel D/suv39h2 ip 2022.04.03_11.30.57_Ch/
- Figure 6 Panel D/suv39h2 ip 2022.04.03_11.30.57_Ch/suv39h2 ip 2022.04.03_11.30.57_Ch+Marker.jpg
- Figure 6 Panel D/suv39h2 ip 2022.04.03_11.30.57_Ch/suv39h2 ip 2022.04.03_11.30.57_Ch-Marker.jpg
- Figure 6 Panel D/suv39h2 ip 2022.04.03_11.30.57_Ch/suv39h2 ip 2022.04.03_11.30.57_Ch-Marker.tif
- Figure 6 Panel D/suv39h2 ip 2022.04.03_11.30.57_Ch/suv39h2 ip 2022.04.03_11.30.57_Ch.tif
- Figure 6 Panel E/
- Figure 6 Panel E/dcaf13 2022.04.09_12.32.28_Ch/
- Figure 6 Panel E/dcaf13 2022.04.09_12.32.28_Ch/dcaf13 2022.04.09_12.32.28_Ch+Marker.jpg
- Figure 6 Panel E/dcaf13 2022.04.09_12.32.28_Ch/dcaf13 2022.04.09_12.32.28_Ch-Marker.jpg
- Figure 6 Panel E/dcaf13 2022.04.09_12.32.28_Ch/dcaf13 2022.04.09_12.32.28_Ch-Marker.tif
- Figure 6 Panel E/dcaf13 2022.04.09_12.32.28_Ch/dcaf13 2022.04.09_12.32.28_Ch.tif
- Figure 6 Panel E/dcaf13 2022.04.09_12.34.44_Ch/
- Figure 6 Panel E/dcaf13 2022.04.09_12.34.44_Ch/dcaf13 2022.04.09_12.34.44_Ch+Marker.jpg
- Figure 6 Panel E/dcaf13 2022.04.09_12.34.44_Ch/dcaf13 2022.04.09_12.34.44_Ch-Marker.jpg
- Figure 6 Panel E/dcaf13 2022.04.09_12.34.44_Ch/dcaf13 2022.04.09_12.34.44_Ch-Marker.tif
- Figure 6 Panel E/dcaf13 2022.04.09_12.34.44_Ch/dcaf13 2022.04.09_12.34.44_Ch.tif
- Figure 6 Panel E/dcaf13 2022.04.09_12.35.56_Ch/
- Figure 6 Panel E/dcaf13 2022.04.09_12.35.56_Ch/dcaf13 2022.04.09_12.35.56_Ch+Marker.jpg
- Figure 6 Panel E/dcaf13 2022.04.09_12.35.56_Ch/dcaf13 2022.04.09_12.35.56_Ch-Marker.jpg
- Figure 6 Panel E/dcaf13 2022.04.09_12.35.56_Ch/dcaf13 2022.04.09_12.35.56_Ch-Marker.tif
- Figure 6 Panel E/dcaf13 2022.04.09_12.35.56_Ch/dcaf13 2022.04.09_12.35.56_Ch.tif
- Figure 6 Panel E/dcaf13 2022.04.09_12.37.12_Ch/
- Figure 6 Panel E/dcaf13 2022.04.09_12.37.12_Ch/dcaf13 2022.04.09_12.37.12_Ch+Marker.jpg
- Figure 6 Panel E/dcaf13 2022.04.09_12.37.12_Ch/dcaf13 2022.04.09_12.37.12_Ch-Marker.jpg
- Figure 6 Panel E/dcaf13 2022.04.09_12.37.12_Ch/dcaf13 2022.04.09_12.37.12_Ch-Marker.tif
- Figure 6 Panel E/dcaf13 2022.04.09_12.37.12_Ch/dcaf13 2022.04.09_12.37.12_Ch.tif
- Figure 6 Panel E/suv39h2 2022.04.09_12.39.11_Ch/
- Figure 6 Panel E/suv39h2 2022.04.09_12.39.11_Ch/suv39h2 2022.04.09_12.39.11_Ch+Marker.jpg
- Figure 6 Panel E/suv39h2 2022.04.09_12.39.11_Ch/suv39h2 2022.04.09_12.39.11_Ch-Marker.jpg
- Figure 6 Panel E/suv39h2 2022.04.09_12.39.11_Ch/suv39h2 2022.04.09_12.39.11_Ch-Marker.tif
- Figure 6 Panel E/suv39h2 2022.04.09_12.39.11_Ch/suv39h2 2022.04.09_12.39.11_Ch.tif
- Figure 6 Panel E/suv39h2 2022.04.09_12.41.01_Ch/
- Figure 6 Panel E/suv39h2 2022.04.09_12.41.01_Ch/suv39h2 2022.04.09_12.41.01_Ch+Marker.jpg
- Figure 6 Panel E/suv39h2 2022.04.09_12.41.01_Ch/suv39h2 2022.04.09_12.41.01_Ch-Marker.jpg
- Figure 6 Panel E/suv39h2 2022.04.09_12.41.01_Ch/suv39h2 2022.04.09_12.41.01_Ch-Marker.tif
- Figure 6 Panel E/suv39h2 2022.04.09_12.41.01_Ch/suv39h2 2022.04.09_12.41.01_Ch.tif
- Figure 6 Panel E/suv39h2 2022.04.09_12.42.25_Ch/
- Figure 6 Panel E/suv39h2 2022.04.09_12.42.25_Ch/suv39h2 2022.04.09_12.42.25_Ch+Marker.jpg
- Figure 6 Panel E/suv39h2 2022.04.09_12.42.25_Ch/suv39h2 2022.04.09_12.42.25_Ch-Marker.jpg
- Figure 6 Panel E/suv39h2 2022.04.09_12.42.25_Ch/suv39h2 2022.04.09_12.42.25_Ch-Marker.tif
- Figure 6 Panel E/suv39h2 2022.04.09_12.42.25_Ch/suv39h2 2022.04.09_12.42.25_Ch.tif
- Figure 6 Panel E/suv39h2 2022.04.09_12.43.45_Ch/
- Figure 6 Panel E/suv39h2 2022.04.09_12.43.45_Ch/suv39h2 2022.04.09_12.43.45_Ch+Marker.jpg
- Figure 6 Panel E/suv39h2 2022.04.09_12.43.45_Ch/suv39h2 2022.04.09_12.43.45_Ch-Marker.jpg
- Figure 6 Panel E/suv39h2 2022.04.09_12.43.45_Ch/suv39h2 2022.04.09_12.43.45_Ch-Marker.tif
- Figure 6 Panel E/suv39h2 2022.04.09_12.43.45_Ch/suv39h2 2022.04.09_12.43.45_Ch.tif
- Figure 6 Panel F/
- Figure 6 Panel F/SUV39H2/
- Figure 6 Panel F/SUV39H2/SUV39H2_1.Tif
- Figure 6 Panel F/SUV39H2/SUV39H2_1marker.Tif
- Figure 6 Panel F/SUV39H2/SUV39H2_2.Tif
- Figure 6 Panel F/SUV39H2/SUV39H2_2marker.Tif
- Figure 6 Panel F/SUV39H2/SUV39H2_marker.Tif
- Figure 6 Panel F/DCAF13/
- Figure 6 Panel F/DCAF13/dcaf13_1.Tif
- Figure 6 Panel F/DCAF13/dcaf13_1m.Tif
- Figure 6 Panel F/DCAF13/dcaf13_2.Tif
- Figure 6 Panel F/DCAF13/dcaf13_2m.Tif
- Figure 6 Panel F/DCAF13/dcaf13_m.Tif
- Figure 6 Panel F/H3K9me3/
- Figure 6 Panel F/H3K9me3/1+m.Tif
- Figure 6 Panel F/H3K9me3/1.Tif
- Figure 6 Panel F/H3K9me3/2+m.Tif
- Figure 6 Panel F/H3K9me3/2.Tif
- Figure 6 Panel F/H3K9me3/m.Tif
- Figure 6 Panel F/Right is Panel F H3/
- Figure 6 Panel F/Right is Panel F H3/h3_1.Tif
- Figure 6 Panel F/Right is Panel F H3/h3_2.Tif
- Figure 6 Panel F/Right is Panel F H3/h3_3.Tif
- Figure 6 Panel F/Right is Panel F H3/h3_4.Tif
- Figure 6 Panel F/Right is Panel F H3/h3_5.Tif
- Figure 6 Panel F/Right is Panel F H3/h3_marker.Tif
- Figure 6 Panel F/Right is Panel F H3/h3_marker1.Tif
- Figure 6 Panel F/Right is Panel F H3/h3_marker2.Tif
- Figure 6 Panel F/Right is Panel F H3/h3_marker3.Tif
- Figure 6 Panel F/Right is Panel F H3/h3_marker4.Tif
- Figure 6 Panel F/Right is Panel F H3/h3_marker5.Tif
